# Supplementary material for: Rainfall Timing as a Key Driver of Cicada Peak Emergence in Urban Habitats
Source: Insects. 2026 Feb 22;17(2):226. doi: 10.3390/insects17020226 (PMC12942623; doi:10.3390/insects17020226)
Supplement: Supplementary file 1 [file insects-17-00226-s001.zip › TableS1.xlsx]

## Sheet: Raw emergence data
year	park	quadrat	week	C.atrata	H.maculaticollis	P. kaempferi	M. opalifera	M. mongolica	G. nigrofuscata	total
2015	AS	1	W1	0	0	0	0	0	0	0
2015	AS	2	W1	0	0	0	0	0	0	0
2015	AS	3	W1	1	1	0	0	0	0	2
2015	AS	4	W1	1	0	0	0	0	0	1
2015	AS	5	W1	0	4	0	0	0	0	4
2015	CD	1	W1	0	0	0	0	0	0	0
2015	CD	2	W1	0	0	0	0	0	0	0
2015	CD	3	W1	0	0	0	0	0	0	0
2015	CD	4	W1	1	0	0	0	0	0	1
2015	CD	5	W1	0	0	0	0	0	0	0
2015	AS	1	W2	0	0	0	0	0	0	0
2015	AS	2	W2	0	0	0	0	0	0	0
2015	AS	3	W2	1	0	0	1	0	0	2
2015	AS	4	W2	0	1	0	0	0	0	1
2015	AS	5	W2	0	1	0	0	0	0	1
2015	CD	1	W2	0	0	0	0	0	0	0
2015	CD	2	W2	0	0	0	0	0	0	0
2015	CD	3	W2	0	0	0	0	0	0	0
2015	CD	4	W2	0	0	0	0	0	0	0
2015	CD	5	W2	0	0	0	0	0	0	0
2015	AS	1	W3	0	0	0	0	0	0	0
2015	AS	2	W3	0	0	0	0	0	0	0
2015	AS	3	W3	1	0	0	0	0	0	1
2015	AS	4	W3	0	0	0	0	0	0	0
2015	AS	5	W3	0	0	0	0	0	0	0
2015	CD	1	W3	0	0	0	0	0	0	0
2015	CD	2	W3	0	0	0	0	0	0	0
2015	CD	3	W3	0	0	0	0	0	0	0
2015	CD	4	W3	0	0	0	0	0	0	0
2015	CD	5	W3	0	0	0	0	0	0	0
2015	AS	1	W4	1	0	0	0	0	0	1
2015	AS	2	W4	0	1	1	0	0	0	2
2015	AS	3	W4	1	0	0	0	0	0	1
2015	AS	4	W4	9	0	0	0	0	1	10
2015	AS	5	W4	0	3	0	0	0	1	4
2015	CD	1	W4	0	8	0	0	0	2	10
2015	CD	2	W4	0	0	0	0	0	0	0
2015	CD	3	W4	0	0	0	0	0	0	0
2015	CD	4	W4	0	0	0	0	0	0	0
2015	CD	5	W4	0	0	0	0	0	0	0
2015	AS	1	W5	16	31	0	0	0	5	52
2015	AS	2	W5	1	7	1	0	0	2	11
2015	AS	3	W5	6	0	0	0	0	0	6
2015	AS	4	W5	21	2	0	0	0	2	25
2015	AS	5	W5	2	16	0	0	1	2	21
2015	CD	1	W5	17	124	0	1	0	20	162
2015	CD	2	W5	0	3	0	0	0	0	3
2015	CD	3	W5	0	0	0	0	0	0	0
2015	CD	4	W5	0	0	0	0	0	0	0
2015	CD	5	W5	0	1	0	0	0	1	2
2015	AS	1	W6	56	67	0	0	2	2	127
2015	AS	2	W6	0	3	0	0	0	0	3
2015	AS	3	W6	10	4	0	0	0	1	15
2015	AS	4	W6	36	3	0	0	0	0	39
2015	AS	5	W6	2	20	0	0	0	1	23
2015	CD	1	W6	11	126	0	0	0	8	145
2015	CD	2	W6	2	26	0	0	0	2	30
2015	CD	3	W6	0	1	0	0	0	0	1
2015	CD	4	W6	0	5	0	0	0	0	5
2015	CD	5	W6	0	8	0	0	0	1	9
2015	AS	1	W7	30	22	0	0	2	9	63
2015	AS	2	W7	0	3	0	0	1	0	4
2015	AS	3	W7	4	0	0	0	0	0	4
2015	AS	4	W7	18	4	0	0	0	0	22
2015	AS	5	W7	6	14	0	1	0	0	21
2015	CD	1	W7	16	187	0	0	1	48	252
2015	CD	2	W7	0	17	0	0	0	20	37
2015	CD	3	W7	0	1	0	0	0	1	2
2015	CD	4	W7	0	0	0	0	0	1	1
2015	CD	5	W7	0	14	0	0	0	6	20
2015	AS	1	W8	2	3	0	0	0	3	8
2015	AS	2	W8	0	0	0	0	0	0	0
2015	AS	3	W8	1	0	0	0	0	0	1
2015	AS	4	W8	5	1	0	0	0	0	6
2015	AS	5	W8	0	2	0	0	0	2	4
2015	CD	1	W8	4	41	0	0	0	17	62
2015	CD	2	W8	0	15	0	0	1	17	33
2015	CD	3	W8	0	1	0	0	1	0	2
2015	CD	4	W8	0	0	0	0	0	0	0
2015	CD	5	W8	0	1	0	0	0	1	2
2015	AS	1	W9	1	4	0	0	0	0	5
2015	AS	2	W9	0	0	0	0	0	0	0
2015	AS	3	W9	1	0	0	0	0	0	1
2015	AS	4	W9	1	0	0	0	0	0	1
2015	AS	5	W9	0	3	0	0	0	0	3
2015	CD	1	W9	0	0	0	0	0	0	0
2015	CD	2	W9	0	0	0	0	0	0	0
2015	CD	3	W9	0	0	0	0	0	0	0
2015	CD	4	W9	0	0	0	0	0	0	0
2015	CD	5	W9	0	0	0	0	0	1	1
2016	AS	1	W1	0	0	0	0	0	0	0
2016	AS	2	W1	0	0	0	0	0	0	0
2016	AS	3	W1	0	0	0	0	0	0	0
2016	AS	4	W1	0	0	0	0	0	0	0
2016	AS	5	W1	0	0	0	0	0	0	0
2016	CD	1	W1	0	0	0	0	0	0	0
2016	CD	2	W1	0	0	0	0	0	0	0
2016	CD	3	W1	0	0	0	0	0	0	0
2016	CD	4	W1	0	0	0	0	0	0	0
2016	CD	5	W1	0	0	0	0	0	0	0
2016	AS	1	W2	0	0	0	0	0	0	0
2016	AS	2	W2	0	0	0	0	0	0	0
2016	AS	3	W2	0	0	0	0	0	0	0
2016	AS	4	W2	0	0	0	0	0	0	0
2016	AS	5	W2	0	0	0	0	0	0	0
2016	CD	1	W2	0	0	0	0	0	0	0
2016	CD	2	W2	0	0	0	0	0	0	0
2016	CD	3	W2	0	0	0	0	0	0	0
2016	CD	4	W2	0	0	0	0	0	0	0
2016	CD	5	W2	0	0	0	0	0	0	0
2016	AS	1	W3	0	0	0	0	0	0	0
2016	AS	2	W3	0	0	0	0	0	0	0
2016	AS	3	W3	3	0	0	0	0	0	3
2016	AS	4	W3	0	0	0	0	0	0	0
2016	AS	5	W3	0	0	0	0	0	0	0
2016	CD	1	W3	0	0	1	0	0	0	1
2016	CD	2	W3	0	0	0	0	0	0	0
2016	CD	3	W3	0	0	0	0	0	0	0
2016	CD	4	W3	0	0	0	0	0	0	0
2016	CD	5	W3	0	0	0	0	0	0	0
2016	AS	1	W4	4	1	0	0	0	0	5
2016	AS	2	W4	0	3	1	0	0	0	4
2016	AS	3	W4	4	1	0	0	0	0	5
2016	AS	4	W4	25	5	0	0	0	0	30
2016	AS	5	W4	1	3	0	0	0	0	4
2016	CD	1	W4	5	24	0	0	0	0	29
2016	CD	2	W4	0	1	0	0	0	0	1
2016	CD	3	W4	0	0	0	0	0	0	0
2016	CD	4	W4	0	0	0	0	0	0	0
2016	CD	5	W4	0	1	0	0	0	0	1
2016	AS	1	W5	28	31	1	0	0	1	61
2016	AS	2	W5	1	3	0	0	0	2	6
2016	AS	3	W5	1	6	0	0	0	1	8
2016	AS	4	W5	47	11	0	0	1	0	59
2016	AS	5	W5	9	23	0	0	1	0	33
2016	CD	1	W5	13	131	0	0	0	3	147
2016	CD	2	W5	0	5	1	0	0	0	6
2016	CD	3	W5	0	10	0	1	0	0	11
2016	CD	4	W5	0	0	0	0	0	0	0
2016	CD	5	W5	0	13	0	0	0	0	13
2016	AS	1	W6	38	57	0	0	0	5	100
2016	AS	2	W6	0	9	3	0	0	0	12
2016	AS	3	W6	14	30	0	0	0	2	46
2016	AS	4	W6	58	7	0	0	0	3	68
2016	AS	5	W6	11	16	0	0	0	0	27
2016	CD	1	W6	20	214	0	0	0	87	321
2016	CD	2	W6	0	19	0	2	0	0	21
2016	CD	3	W6	0	28	0	0	0	2	30
2016	CD	4	W6	0	9	0	0	0	0	9
2016	CD	5	W6	0	22	0	0	0	3	25
2016	AS	1	W7	8	10	0	0	0	0	18
2016	AS	2	W7	0	4	0	1	0	0	5
2016	AS	3	W7	0	1	0	0	0	0	1
2016	AS	4	W7	4	0	0	0	0	0	4
2016	AS	5	W7	7	14	0	1	0	0	22
2016	CD	1	W7	8	111	0	1	0	14	134
2016	CD	2	W7	0	44	0	0	0	0	44
2016	CD	3	W7	0	8	0	0	0	0	8
2016	CD	4	W7	0	2	0	0	0	0	2
2016	CD	5	W7	0	23	0	0	0	1	24
2016	AS	1	W8	4	8	0	0	0	0	12
2016	AS	2	W8	0	2	0	0	0	0	2
2016	AS	3	W8	2	0	0	0	0	0	2
2016	AS	4	W8	5	2	0	0	0	0	7
2016	AS	5	W8	2	1	0	0	0	0	3
2016	CD	1	W8	0	24	0	1	0	4	29
2016	CD	2	W8	0	15	0	0	0	0	15
2016	CD	3	W8	0	3	0	0	0	0	3
2016	CD	4	W8	0	5	0	0	0	0	5
2016	CD	5	W8	0	4	0	0	0	0	4
2016	AS	1	W9	2	6	0	1	0	0	9
2016	AS	2	W9	0	0	0	0	0	0	0
2016	AS	3	W9	0	0	0	0	0	0	0
2016	AS	4	W9	5	1	0	0	0	0	6
2016	AS	5	W9	0	0	0	0	0	0	0
2016	CD	1	W9	0	57	0	0	0	0	57
2016	CD	2	W9	0	1	0	0	0	1	2
2016	CD	3	W9	0	16	0	0	0	0	16
2016	CD	4	W9	0	0	0	0	0	0	0
2016	CD	5	W9	0	1	0	0	0	0	1
2017	AS	1	W1	0	0	0	0	0	0	0
2017	AS	2	W1	0	0	2	0	0	0	2
2017	AS	3	W1	0	0	0	0	0	0	0
2017	AS	4	W1	0	0	0	0	0	0	0
2017	AS	5	W1	0	0	0	0	0	0	0
2017	CD	1	W1	0	0	0	0	0	0	0
2017	CD	2	W1	0	0	0	0	0	0	0
2017	CD	3	W1	0	0	0	0	0	0	0
2017	CD	4	W1	0	0	0	0	0	0	0
2017	CD	5	W1	0	0	0	0	0	0	0
2017	AS	1	W2	0	0	0	0	0	0	0
2017	AS	2	W2	0	0	0	0	0	0	0
2017	AS	3	W2	0	0	0	0	0	0	0
2017	AS	4	W2	0	0	0	0	0	0	0
2017	AS	5	W2	0	0	0	0	0	0	0
2017	CD	1	W2	0	0	0	0	0	0	0
2017	CD	2	W2	0	0	0	0	0	0	0
2017	CD	3	W2	0	0	0	0	0	0	0
2017	CD	4	W2	0	0	0	0	0	0	0
2017	CD	5	W2	0	0	0	0	0	0	0
2017	AS	1	W3	0	0	0	0	0	0	0
2017	AS	2	W3	0	0	0	0	0	0	0
2017	AS	3	W3	0	0	0	0	0	0	0
2017	AS	4	W3	0	0	0	0	0	0	0
2017	AS	5	W3	0	0	0	0	0	0	0
2017	CD	1	W3	0	0	0	0	0	0	0
2017	CD	2	W3	0	0	0	0	0	0	0
2017	CD	3	W3	0	0	0	0	0	0	0
2017	CD	4	W3	0	0	0	0	0	0	0
2017	CD	5	W3	0	0	0	0	0	0	0
2017	AS	1	W4	1	0	0	0	0	0	1
2017	AS	2	W4	0	0	0	0	0	0	0
2017	AS	3	W4	1	0	0	0	0	0	1
2017	AS	4	W4	10	3	0	0	0	0	13
2017	AS	5	W4	0	2	0	0	0	0	2
2017	CD	1	W4	0	2	0	0	0	1	3
2017	CD	2	W4	0	0	1	0	0	0	1
2017	CD	3	W4	0	0	0	0	0	0	0
2017	CD	4	W4	0	0	0	0	0	0	0
2017	CD	5	W4	0	0	0	0	0	0	0
2017	AS	1	W5	8	3	0	0	0	0	11
2017	AS	2	W5	1	3	0	0	0	0	4
2017	AS	3	W5	12	3	0	0	0	0	15
2017	AS	4	W5	14	7	0	0	0	0	21
2017	AS	5	W5	4	5	0	0	0	0	9
2017	CD	1	W5	5	77	1	0	0	18	101
2017	CD	2	W5	0	0	0	0	0	0	0
2017	CD	3	W5	4	0	0	0	0	0	4
2017	CD	4	W5	0	0	0	0	0	0	0
2017	CD	5	W5	0	1	0	0	0	0	1
2017	AS	1	W6	141	74	0	2	2	4	223
2017	AS	2	W6	0	5	2	0	0	0	7
2017	AS	3	W6	27	4	0	0	0	1	32
2017	AS	4	W6	29	10	0	0	0	1	40
2017	AS	5	W6	6	11	0	0	0	2	19
2017	CD	1	W6	19	291	1	0	0	98	409
2017	CD	2	W6	0	4	0	0	0	4	8
2017	CD	3	W6	0	74	0	0	0	6	80
2017	CD	4	W6	0	9	1	0	0	5	15
2017	CD	5	W6	0	19	0	0	0	14	33
2017	AS	1	W7	18	9	0	1	1	0	29
2017	AS	2	W7	0	5	0	1	0	1	7
2017	AS	3	W7	23	1	0	0	0	0	24
2017	AS	4	W7	14	5	0	0	0	0	19
2017	AS	5	W7	5	13	0	0	0	1	19
2017	CD	1	W7	12	201	0	0	0	77	290
2017	CD	2	W7	0	7	0	0	0	26	33
2017	CD	3	W7	0	46	0	0	0	0	46
2017	CD	4	W7	0	5	0	0	0	3	8
2017	CD	5	W7	0	3	0	0	0	2	5
2017	AS	1	W8	20	6	0	0	2	0	28
2017	AS	2	W8	0	4	0	0	0	0	4
2017	AS	3	W8	7	2	0	0	0	0	9
2017	AS	4	W8	19	0	0	0	0	0	19
2017	AS	5	W8	3	4	0	0	0	0	7
2017	CD	1	W8	7	193	0	1	0	40	241
2017	CD	2	W8	0	52	0	0	0	26	78
2017	CD	3	W8	0	29	0	0	0	6	35
2017	CD	4	W8	0	9	0	0	0	0	9
2017	CD	5	W8	0	26	0	0	0	8	34
2017	AS	1	W9	9	6	0	0	0	0	15
2017	AS	2	W9	0	1	0	0	0	0	1
2017	AS	3	W9	0	0	0	0	0	0	0
2017	AS	4	W9	2	1	0	0	0	0	3
2017	AS	5	W9	0	0	0	0	0	0	0
2017	CD	1	W9	1	15	0	0	0	3	19
2017	CD	2	W9	0	6	1	0	0	1	8
2017	CD	3	W9	0	2	0	0	0	0	2
2017	CD	4	W9	0	1	0	0	0	0	1
2017	CD	5	W9	0	1	0	0	0	0	1

## Sheet: Survey Date
Week	2015	2016	2017
W1	6/27	6/25-26	6/24-25
W2	7/3	7/3-4	7/1-2
W3	7/11	7/9-10	7/8-9
W4	7/18	7/16-17	7/15-16
W5	7/26	7/23-24	7/22-23
W6	8/2	7/30-31	7/29-30
W7	8/8	8/7-8	8/5-6
W8	8/15	8/13-14	8/12-13
W9	8/22	8/20-21	8/19-20
