# Supplementary material for: Rainfall Timing as a Key Driver of Cicada Peak Emergence in Urban Habitats
Source: Insects. 2026 Feb 22;17(2):226. doi: 10.3390/insects17020226 (PMC12942623; doi:10.3390/insects17020226)
Supplement: Supplementary file 1 [file insects-17-00226-s001.zip › TableS2.xlsx]

## Sheet: Sheet1
Species	Location	Year	Total	Q1_week	Median_week	Q3_week	IQR
C.atrata	AS	2015	46.8	4.95	5.54	6.18	1.24
C.atrata	AS	2016	56.6	4.39	5.15	5.74	1.35
C.atrata	AS	2017	74.8	5.21	5.67	6.44	1.23
C.atrata	CD	2015	10.2	4.69	5.58	6.45	1.76
C.atrata	CD	2016	9.2	4.5	5.25	5.82	1.33
C.atrata	CD	2017	9.6	5.16	5.79	6.67	1.51
G.nigrofuscata	AS	2015	6.2	4.52	5.62	6.69	2.17
G.nigrofuscata	AS	2016	2.8	4.88	5.3	5.65	0.78
G.nigrofuscata	AS	2017	2	5.31	5.62	5.94	0.62
G.nigrofuscata	CD	2015	29.2	6.03	6.51	6.99	0.96
G.nigrofuscata	CD	2016	23	5.28	5.59	5.9	0.62
G.nigrofuscata	CD	2017	67.6	5.52	6.21	7	1.48
H.maculaticollis	AS	2015	44	4.79	5.44	6.02	1.24
H.maculaticollis	AS	2016	51	4.69	5.34	5.88	1.19
H.maculaticollis	AS	2017	37.4	5.2	5.65	6.31	1.11
H.maculaticollis	CD	2015	115.8	5.05	5.92	6.6	1.55
H.maculaticollis	CD	2016	158.2	5.04	5.72	6.62	1.57
H.maculaticollis	CD	2017	214.6	5.47	6.23	7.21	1.74
